# Supplementary material for: Application of Environmental DNA for Assessing the Distribution and Biomass of Brachymystax lenok Tsinlingensis in the Zhouzhi Heihe River
Source: Animals (Basel). 2025 Mar 28;15(7):977. doi: 10.3390/ani15070977 (PMC11987999; doi:10.3390/ani15070977)
Supplement: Supplementary file 1 [file animals-15-00977-s001.zip]

Archive with 1 entries (1 files):
- animals-3479957-supplementary.pdf
